# Supplementary material for: Evaluation of Parabens and Bisphenol A Concentration Levels in Wild Bat Guano Samples
Source: Int J Environ Res Public Health. 2023 Jan 20;20(3):1928. doi: 10.3390/ijerph20031928 (PMC9916121; doi:10.3390/ijerph20031928)
Supplement: Supplementary file 1 [file ijerph-20-01928-s001.zip]

Archive with 1 entries (1 files):
- ijerph-2107858-supplementary.pdf
